# Supplementary material for: Tuning fluorocarbon adsorption in new isoreticular porous coordination frameworks for heat transformation applications
Source: Chem Sci. 2015 Feb 18;6(4):2516–21. doi: 10.1039/c4sc03985h (PMC5647857; doi:10.1039/c4sc03985h)
Supplement: Supplementary file 2 [file SC-006-C4SC03985H-s002.cif]

# Electronic Supplementary Material (ESI) for Chemical Science.
# This journal is © The Royal Society of Chemistry 2015

####################################################################### 
# 
# This file contains crystal structure data downloaded from the 
# Cambridge Structural Database (CSD) hosted by the Cambridge 
# Crystallographic Data Centre (CCDC).
# 
# Full information about CCDC data access policies and citation 
# guidelines are available at http://www.ccdc.cam.ac.uk/access/V1 
# 
# Audit and citation data items may have been added by the CCDC. 
# Please retain this information to preserve the provenance of 
# this file and to allow appropriate attribution of the data. 
# 
#######################################################################

data_2
_database_code_depnum_ccdc_archive 'CCDC 1031873'
_audit_update_record             
;
2014-10-31 deposited with the CCDC.
2015-02-18 downloaded from the CCDC.
;

_audit_creation_method           SHELXL-2013
_chemical_name_systematic        
;
 ?
;
_chemical_name_common            ?
_chemical_melting_point          ?
_chemical_formula_moiety         'C32 H30 N8 O5 Zn4'
_chemical_formula_sum            'C32 H30 N8 O5 Zn4'
_chemical_formula_weight         868.12

loop_
_atom_type_symbol
_atom_type_description
_atom_type_scat_dispersion_real
_atom_type_scat_dispersion_imag
_atom_type_scat_source
C C 0.0033 0.0016 'International Tables Vol C Tables 4.2.6.8 and 6.1.1.4'
H H 0.0000 0.0000 'International Tables Vol C Tables 4.2.6.8 and 6.1.1.4'
N N 0.0061 0.0033 'International Tables Vol C Tables 4.2.6.8 and 6.1.1.4'
O O 0.0106 0.0060 'International Tables Vol C Tables 4.2.6.8 and 6.1.1.4'
Zn Zn 0.2839 1.4301 'International Tables Vol C Tables 4.2.6.8 and 6.1.1.4'

_space_group_crystal_system      tetragonal
_space_group_IT_number           132
_space_group_name_H-M_alt        'P 42/m c m'
_space_group_name_Hall           '-P 4c 2c'

_shelx_space_group_comment       
;
The symmetry employed for this shelxl refinement is uniquely defined
by the following loop, which should always be used as a source of
symmetry information in preference to the above space-group names.
They are only intended as comments.
;

loop_
_space_group_symop_operation_xyz
'x, y, z'
'-x, -y, z'
'-y, x, z+1/2'
'y, -x, z+1/2'
'-x, y, -z+1/2'
'x, -y, -z+1/2'
'y, x, -z'
'-y, -x, -z'
'-x, -y, -z'
'x, y, -z'
'y, -x, -z-1/2'
'-y, x, -z-1/2'
'x, -y, z-1/2'
'-x, y, z-1/2'
'-y, -x, z'
'y, x, z'

_cell_length_a                   11.5382(14)
_cell_length_b                   11.5382(14)
_cell_length_c                   25.813(3)
_cell_angle_alpha                90
_cell_angle_beta                 90
_cell_angle_gamma                90
_cell_volume                     3436.4(9)
_cell_formula_units_Z            2
_cell_measurement_temperature    223(2)
_cell_measurement_reflns_used    ?
_cell_measurement_theta_min      ?
_cell_measurement_theta_max      ?

_exptl_crystal_description       block
_exptl_crystal_colour            colorless
_exptl_crystal_density_meas      ?
_exptl_crystal_density_method    'not measured'
_exptl_crystal_density_diffrn    0.839
_exptl_crystal_F_000             876
_exptl_transmission_factor_min   0.810
_exptl_transmission_factor_max   0.869
_exptl_crystal_size_max          0.150
_exptl_crystal_size_mid          0.150
_exptl_crystal_size_min          0.100
_exptl_absorpt_coefficient_mu    1.405
_shelx_estimated_absorpt_T_min   0.817
_shelx_estimated_absorpt_T_max   0.872
_exptl_absorpt_correction_type   Multi-scan
_exptl_absorpt_correction_T_min  ?
_exptl_absorpt_correction_T_max  ?
_exptl_absorpt_process_details   'SADABS (Sheldrick, 1996)'

_exptl_special_details           
;
 ?
;

_diffrn_ambient_temperature      223(2)
_diffrn_radiation_wavelength     0.71073
_diffrn_radiation_type           MoK\a
_diffrn_source                   'fine-focus sealed tube'
_diffrn_measurement_device_type  'Bruker APEX area-detector diffractometer'
_diffrn_measurement_method       '\w scans'
_diffrn_detector_area_resol_mean ?
_diffrn_reflns_number            12520
_diffrn_reflns_av_unetI/netI     0.0364
_diffrn_reflns_av_R_equivalents  0.0554
_diffrn_reflns_limit_h_min       -12
_diffrn_reflns_limit_h_max       14
_diffrn_reflns_limit_k_min       -14
_diffrn_reflns_limit_k_max       10
_diffrn_reflns_limit_l_min       -31
_diffrn_reflns_limit_l_max       24
_diffrn_reflns_theta_min         2.368
_diffrn_reflns_theta_max         25.973
_diffrn_reflns_theta_full        25.242
_diffrn_measured_fraction_theta_max 0.998
_diffrn_measured_fraction_theta_full 0.998
_diffrn_reflns_Laue_measured_fraction_max 0.998
_diffrn_reflns_Laue_measured_fraction_full 0.998
_diffrn_reflns_point_group_measured_fraction_max 0.998
_diffrn_reflns_point_group_measured_fraction_full 0.998
_reflns_number_total             1858
_reflns_number_gt                1560
_reflns_threshold_expression     'I > 2\s(I)'
_reflns_Friedel_coverage         0.000
_reflns_Friedel_fraction_max     .
_reflns_Friedel_fraction_full    .

_reflns_special_details          
;
 Reflections were merged by SHELXL according to the crystal
 class for the calculation of statistics and refinement.
 
 _reflns_Friedel_fraction is defined as the number of unique
 Friedel pairs measured divided by the number that would be
 possible theoretically, ignoring centric projections and
 systematic absences.
;

_computing_data_collection       'Bruker SMART'
_computing_cell_refinement       'Bruker SMART'
_computing_data_reduction        'Bruker SMART'
_computing_structure_solution    'SHELXS-97 (Sheldrick, 1990)'
_computing_structure_refinement  'SHELXL-2013 (Sheldrick, 2013)'
_computing_molecular_graphics    'Bruker SHELXTL'
_computing_publication_material  'Bruker SHELXTL'

_refine_special_details          
;
 ?
;
_refine_ls_structure_factor_coef Fsqd
_refine_ls_matrix_type           full
_refine_ls_weighting_scheme      calc
_refine_ls_weighting_details     
;
 w=1/[\s^2^(Fo^2^)+(0.0713P)^2^+14.6552P]
 where P=(Fo^2^+2Fc^2^)/3
;
_atom_sites_solution_primary     direct
_atom_sites_solution_secondary   difmap
_atom_sites_solution_hydrogens   geom
_refine_ls_hydrogen_treatment    constr
_refine_ls_extinction_method     none
_refine_ls_extinction_coef       .
_refine_ls_number_reflns         1858
_refine_ls_number_parameters     83
_refine_ls_number_restraints     5
_refine_ls_R_factor_all          0.0628
_refine_ls_R_factor_gt           0.0524
_refine_ls_wR_factor_ref         0.1609
_refine_ls_wR_factor_gt          0.1545
_refine_ls_goodness_of_fit_ref   1.025
_refine_ls_restrained_S_all      1.038
_refine_ls_shift/su_max          0.000
_refine_ls_shift/su_mean         0.000

loop_
_atom_site_label
_atom_site_type_symbol
_atom_site_fract_x
_atom_site_fract_y
_atom_site_fract_z
_atom_site_U_iso_or_equiv
_atom_site_adp_type
_atom_site_occupancy
_atom_site_site_symmetry_order
_atom_site_calc_flag
_atom_site_refinement_flags_posn
_atom_site_refinement_flags_adp
_atom_site_refinement_flags_occupancy
_atom_site_disorder_assembly
_atom_site_disorder_group
Zn1 Zn 0.59879(4) 0.40121(4) 0.20797(2) 0.0230(3) Uani 1 2 d S T P . .
O1 O 0.5000 0.5000 0.2500 0.0194(15) Uani 1 8 d S T P . .
O2 O 0.5697(3) 0.4303(3) 0.13443(16) 0.0388(11) Uani 1 2 d S T P . .
N1 N 0.5391(3) 0.2475(3) 0.22966(13) 0.0269(7) Uani 1 1 d . . . . .
C1 C 0.5624(4) 0.1366(4) 0.21756(17) 0.0339(10) Uani 1 1 d . . . . .
C2 C 0.5000 0.0649(5) 0.2500 0.0320(13) Uani 1 2 d S T P . .
C3 C 0.6436(6) 0.1073(4) 0.1750(2) 0.0603(17) Uani 1 1 d . . . . .
H3A H 0.6517 0.1734 0.1520 0.090 Uiso 1 1 calc R U . . .
H3B H 0.6136 0.0417 0.1556 0.090 Uiso 1 1 calc R U . . .
H3C H 0.7187 0.0875 0.1894 0.090 Uiso 1 1 calc R U . . .
C4 C 0.5000 0.5000 0.0536(4) 0.065(4) Uani 1 4 d DS T P B .
C6 C 0.5000 0.5000 0.1128(3) 0.036(2) Uani 1 4 d S T P . .
C5 C 0.6066(11) 0.4867(13) 0.0277(3) 0.091(6) Uani 0.5 1 d D . P . .
H5A H 0.6775 0.4817 0.0472 0.109 Uiso 0.25 1 d . U P A 1
C7 C 0.7215(15) 0.490(3) 0.0533(6) 0.068(7) Uani 0.25 1 d D . P B 2
H7A H 0.7228 0.4962 0.0897 0.082 Uiso 0.25 1 calc R U P B 2
C8 C 0.8307(15) 0.485(4) 0.0270(8) 0.105(13) Uani 0.25 1 d D . P B 2
H8A H 0.9005 0.4813 0.0457 0.127 Uiso 0.25 1 calc R U P B 2

loop_
_atom_site_aniso_label
_atom_site_aniso_U_11
_atom_site_aniso_U_22
_atom_site_aniso_U_33
_atom_site_aniso_U_23
_atom_site_aniso_U_13
_atom_site_aniso_U_12
Zn1 0.0229(3) 0.0229(3) 0.0234(4) -0.00077(19) 0.00077(19) 0.0000(3)
O1 0.018(2) 0.018(2) 0.022(4) 0.000 0.000 0.000
O2 0.0463(17) 0.0463(17) 0.024(2) 0.0021(14) -0.0021(14) 0.006(2)
N1 0.0304(18) 0.0168(15) 0.0334(18) 0.0006(14) 0.0040(15) 0.0011(13)
C1 0.037(2) 0.024(2) 0.041(3) -0.0024(18) 0.003(2) 0.0024(18)
C2 0.035(3) 0.017(3) 0.043(3) 0.000 -0.006(3) 0.000
C3 0.081(4) 0.030(3) 0.069(4) -0.009(3) 0.031(3) 0.004(3)
C4 0.086(6) 0.086(6) 0.021(5) 0.000 0.000 0.030(8)
C6 0.043(3) 0.043(3) 0.024(4) 0.000 0.000 -0.005(5)
C5 0.159(15) 0.092(10) 0.021(5) 0.002(5) 0.002(6) 0.077(10)
C7 0.083(18) 0.10(2) 0.022(9) 0.008(12) 0.008(11) 0.000(15)
C8 0.035(12) 0.24(4) 0.038(12) 0.01(2) -0.011(11) 0.00(2)

_geom_special_details            
;
 All esds (except the esd in the dihedral angle between two l.s. planes)
 are estimated using the full covariance matrix.  The cell esds are taken
 into account individually in the estimation of esds in distances, angles
 and torsion angles; correlations between esds in cell parameters are only
 used when they are defined by crystal symmetry.  An approximate (isotropic)
 treatment of cell esds is used for estimating esds involving l.s. planes.
;

loop_
_geom_bond_atom_site_label_1
_geom_bond_atom_site_label_2
_geom_bond_distance
_geom_bond_site_symmetry_2
_geom_bond_publ_flag
Zn1 O1 1.9430(6) . ?
Zn1 O2 1.957(4) . ?
Zn1 N1 1.983(3) . ?
Zn1 N1 1.983(3) 15_665 ?
Zn1 Zn1 3.1471(11) 12_656 ?
Zn1 Zn1 3.1471(11) 11_566 ?
O1 Zn1 1.9430(6) 12_656 ?
O1 Zn1 1.9430(6) 2_665 ?
O1 Zn1 1.9430(6) 11_566 ?
O2 C6 1.267(6) . ?
N1 C1 1.344(5) . ?
N1 N1 1.385(7) 5_655 ?
C1 C2 1.380(5) . ?
C1 C3 1.484(7) . ?
C2 C1 1.380(5) 5_655 ?
C2 C2 1.498(11) 2_655 ?
C4 C5 1.409(11) 15_665 ?
C4 C5 1.409(11) 2_665 ?
C4 C5 1.409(11) 16 ?
C4 C5 1.409(11) . ?
C4 C6 1.528(13) . ?
C6 O2 1.267(6) 2_665 ?
C5 C5 1.428(18) 10 ?
C5 C7 1.483(16) . ?
C5 C5 1.52(3) 15_665 ?
C5 C5 1.96(2) 16 ?
C7 C8 1.432(16) . ?
C8 C8 1.40(4) 10 ?

loop_
_geom_angle_atom_site_label_1
_geom_angle_atom_site_label_2
_geom_angle_atom_site_label_3
_geom_angle
_geom_angle_site_symmetry_1
_geom_angle_site_symmetry_3
_geom_angle_publ_flag
O1 Zn1 O2 109.91(14) . . ?
O1 Zn1 N1 99.41(10) . . ?
O2 Zn1 N1 111.57(11) . . ?
O1 Zn1 N1 99.41(10) . 15_665 ?
O2 Zn1 N1 111.57(11) . 15_665 ?
N1 Zn1 N1 122.8(2) . 15_665 ?
O1 Zn1 Zn1 35.918(9) . 12_656 ?
O2 Zn1 Zn1 123.00(11) . 12_656 ?
N1 Zn1 Zn1 116.95(10) . 12_656 ?
N1 Zn1 Zn1 63.52(10) 15_665 12_656 ?
O1 Zn1 Zn1 35.918(9) . 11_566 ?
O2 Zn1 Zn1 123.00(11) . 11_566 ?
N1 Zn1 Zn1 63.52(10) . 11_566 ?
N1 Zn1 Zn1 116.95(10) 15_665 11_566 ?
Zn1 Zn1 Zn1 61.62(2) 12_656 11_566 ?
Zn1 O1 Zn1 108.165(18) . 12_656 ?
Zn1 O1 Zn1 112.12(4) . 2_665 ?
Zn1 O1 Zn1 108.166(18) 12_656 2_665 ?
Zn1 O1 Zn1 108.165(18) . 11_566 ?
Zn1 O1 Zn1 112.11(4) 12_656 11_566 ?
Zn1 O1 Zn1 108.166(18) 2_665 11_566 ?
C6 O2 Zn1 130.2(5) . . ?
C1 N1 N1 107.8(2) . 5_655 ?
C1 N1 Zn1 135.8(3) . . ?
N1 N1 Zn1 116.12(10) 5_655 . ?
N1 C1 C2 109.0(4) . . ?
N1 C1 C3 121.0(4) . . ?
C2 C1 C3 130.0(4) . . ?
C1 C2 C1 106.3(5) . 5_655 ?
C1 C2 C2 126.8(3) . 2_655 ?
C1 C2 C2 126.8(3) 5_655 2_655 ?
C5 C4 C5 88.0(11) 15_665 2_665 ?
C5 C4 C5 123.2(12) 15_665 16 ?
C5 C4 C5 65.4(13) 2_665 16 ?
C5 C4 C5 65.4(13) 15_665 . ?
C5 C4 C5 123.2(12) 2_665 . ?
C5 C4 C5 88.0(11) 16 . ?
C5 C4 C6 118.4(6) 15_665 . ?
C5 C4 C6 118.4(6) 2_665 . ?
C5 C4 C6 118.4(6) 16 . ?
C5 C4 C6 118.4(6) . . ?
O2 C6 O2 127.7(8) . 2_665 ?
O2 C6 C4 116.2(4) . . ?
O2 C6 C4 116.2(4) 2_665 . ?
C4 C5 C5 118.4(6) . 10 ?
C4 C5 C7 124.4(10) . . ?
C5 C5 C7 116.5(8) 10 . ?
C4 C5 C5 57.3(6) . 15_665 ?
C5 C5 C5 89.999(1) 10 15_665 ?
C7 C5 C5 130.6(13) . 15_665 ?
C4 C5 C5 46.0(6) . 16 ?
C5 C5 C5 89.999(1) 10 16 ?
C7 C5 C5 127.9(12) . 16 ?
C5 C5 C5 89.998(2) 15_665 16 ?
C8 C7 C5 125.0(15) . . ?
C8 C8 C7 118.3(11) 10 . ?

_refine_diff_density_max         0.435
_refine_diff_density_min         -0.423
_refine_diff_density_rms         0.097

_shelxl_version_number           2013-2

_shelx_res_file                  
;
TITL 2 in P4(2)/mcm
CELL 0.71073  11.5382  11.5382  25.8126  90.000  90.000  90.000
ZERR   2.00   0.0014   0.0014   0.0032   0.000   0.000   0.000
LATT  1
SYMM -X, -Y, Z
SYMM -Y, X, 0.5+Z
SYMM Y, -X, 0.5+Z
SYMM -X, Y, 0.5-Z
SYMM X, -Y, 0.5-Z
SYMM Y, X, -Z
SYMM -Y, -X, -Z
SFAC C H N O ZN
UNIT 64 60 16 10 8

L.S. 8
BOND
FMAP 2
PLAN 20
OMIT -3 52
SIZE 0.10 0.15 0.15
TEMP -50
ACTA

EQIV $1 X, Y, -Z
DFIX 1.40 0.02 C4 C5
DFIX 1.40 0.02 C5 C7
DFIX 1.42 0.02 C7 C8
DFIX 2.42 0.04 C5 C8
SADI 0.02 C7 C4 C7 C5_$1

WGHT    0.071300   14.655201
FVAR       1.49204
ZN1   5    0.598785    0.401215    0.207973    10.50000    0.02288    0.02288 =
         0.02336   -0.00077    0.00077   -0.00001
O1    4    0.500000    0.500000    0.250000    10.12500    0.01830    0.01830 =
         0.02161    0.00000    0.00000    0.00000
O2    4    0.569714    0.430286    0.134433    10.50000    0.04625    0.04625 =
         0.02383    0.00207   -0.00207    0.00624
N1    3    0.539141    0.247467    0.229661    11.00000    0.03044    0.01680 =
         0.03339    0.00065    0.00402    0.00107
C1    1    0.562389    0.136596    0.217562    11.00000    0.03722    0.02357 =
         0.04099   -0.00240    0.00345    0.00245
C2    1    0.500000    0.064912    0.250000    10.50000    0.03512    0.01741 =
         0.04347    0.00000   -0.00581    0.00000
C3    1    0.643620    0.107280    0.174958    11.00000    0.08108    0.03039 =
         0.06941   -0.00877    0.03149    0.00374
AFIX 137
H3A   2    0.651666    0.173399    0.152029    11.00000   -1.50000
H3B   2    0.613586    0.041748    0.155623    11.00000   -1.50000
H3C   2    0.718703    0.087532    0.189373    11.00000   -1.50000
AFIX   0
C4    1    0.500000    0.500000    0.053603    10.25000    0.08640    0.08640 =
         0.02114    0.00000    0.00000    0.03047
C6    1    0.500000    0.500000    0.112791    10.25000    0.04264    0.04264 =
         0.02405    0.00000    0.00000   -0.00527
C5    1    0.606580    0.486653    0.027666    10.50000    0.15908    0.09227 =
         0.02148    0.00178    0.00233    0.07733
PART   1
H5A   2   10.677529   10.481720   10.047180    10.25000   -1.20000
PART   2
C7    1    0.721527    0.490041    0.053342    10.25000    0.08269    0.10087 =
         0.02184    0.00832    0.00849    0.00040
AFIX  43
H7A   2    0.722829    0.496157    0.089651    10.25000   -1.20000
AFIX   0
C8    1    0.830673    0.484706    0.027045    10.25000    0.03470    0.24350 =
         0.03824    0.00907   -0.01074   -0.00418
AFIX  43
H8A   2    0.900531    0.481294    0.045719    10.25000   -1.20000
PART   0

AFIX   0
HKLF 4

REM  2 in P4(2)/mcm
REM R1 =  0.0524 for    1560 Fo > 4sig(Fo)  and  0.0628 for all    1858 data
REM     83 parameters refined using      5 restraints

END

WGHT      0.0626      8.6354

REM Highest difference peak  0.435,  deepest hole -0.423,  1-sigma level  0.097
Q1    1   0.5580  0.3191  0.2222  11.00000  0.05    0.43
Q2    1   0.8702  0.3873  0.0000  10.50000  0.05    0.43
Q3    1   0.5657  0.4343  0.0000  10.25000  0.05    0.42
Q4    1   0.5000  0.0000  0.2500  10.25000  0.05    0.41
Q5    1   0.5423  0.4577  0.0249  10.50000  0.05    0.40
Q6    1   0.5000  0.5000  0.0752  10.25000  0.05    0.39
Q7    1   0.7554  0.5012  0.0458  11.00000  0.05    0.37
Q8    1   0.5415  0.4585  0.1969  10.50000  0.05    0.35
Q9    1   0.8593  0.4884  0.0282  11.00000  0.05    0.34
Q10   1   0.4669  0.4669  0.0523  10.50000  0.05    0.33
Q11   1   0.8522  0.3544  0.0073  11.00000  0.05    0.31
Q12   1   0.5047  0.0933  0.2236  11.00000  0.05    0.31
Q13   1   0.5273  0.1660  0.2095  11.00000  0.05    0.30
Q14   1   0.5432  0.0861  0.2465  11.00000  0.05    0.30
Q15   1   0.6082  0.5353  0.0189  11.00000  0.05    0.28
Q16   1   0.6590  0.3410  0.2085  10.50000  0.05    0.28
Q17   1   0.6999  0.1749  0.1694  11.00000  0.05    0.28
Q18   1   0.8503  0.1497  0.0000  10.25000  0.05    0.27
Q19   1   0.6053  0.1228  0.2022  11.00000  0.05    0.27
Q20   1   0.5791  0.1981  0.2191  11.00000  0.05    0.26
;
_shelx_res_checksum              52150

# SQUEEZE RESULTS (APPEND TO CIF)
loop_
_platon_squeeze_void_nr
_platon_squeeze_void_average_x
_platon_squeeze_void_average_y
_platon_squeeze_void_average_z
_platon_squeeze_void_volume
_platon_squeeze_void_count_electrons
1 0.000 0.000 -0.005 1624.0 140.6
_platon_squeeze_details          
;
;
####################################################################### 
# 
# This file contains crystal structure data downloaded from the 
# Cambridge Structural Database (CSD) hosted by the Cambridge 
# Crystallographic Data Centre (CCDC).
# 
# Full information about CCDC data access policies and citation 
# guidelines are available at http://www.ccdc.cam.ac.uk/access/V1 
# 
# Audit and citation data items may have been added by the CCDC. 
# Please retain this information to preserve the provenance of 
# this file and to allow appropriate attribution of the data. 
# 
#######################################################################

data_3
_database_code_depnum_ccdc_archive 'CCDC 1031874'
_audit_update_record             
;
2014-10-31 deposited with the CCDC.
2015-02-18 downloaded from the CCDC.
;

_audit_creation_method           SHELXL-2013
_chemical_name_systematic        
;
 ?
;
_chemical_name_common            ?
_chemical_melting_point          ?
_chemical_formula_moiety         'C34 H32 N8 O5 Zn4'
_chemical_formula_sum            'C34 H32 N8 O5 Zn4'
_chemical_formula_weight         894.15

loop_
_atom_type_symbol
_atom_type_description
_atom_type_scat_dispersion_real
_atom_type_scat_dispersion_imag
_atom_type_scat_source
C C 0.0181 0.0091 'International Tables Vol C Tables 4.2.6.8 and 6.1.1.4'
H H 0.0000 0.0000 'International Tables Vol C Tables 4.2.6.8 and 6.1.1.4'
N N 0.0311 0.0180 'International Tables Vol C Tables 4.2.6.8 and 6.1.1.4'
O O 0.0492 0.0322 'International Tables Vol C Tables 4.2.6.8 and 6.1.1.4'
Zn Zn -1.5491 0.6778 'International Tables Vol C Tables 4.2.6.8 and 6.1.1.4'

_space_group_crystal_system      tetragonal
_space_group_IT_number           132
_space_group_name_H-M_alt        'P 42/m c m'
_space_group_name_Hall           '-P 4c 2c'

_shelx_space_group_comment       
;
The symmetry employed for this shelxl refinement is uniquely defined
by the following loop, which should always be used as a source of
symmetry information in preference to the above space-group names.
They are only intended as comments.
;

loop_
_space_group_symop_operation_xyz
'x, y, z'
'-x, -y, z'
'-y, x, z+1/2'
'y, -x, z+1/2'
'-x, y, -z+1/2'
'x, -y, -z+1/2'
'y, x, -z'
'-y, -x, -z'
'-x, -y, -z'
'x, y, -z'
'y, -x, -z-1/2'
'-y, x, -z-1/2'
'x, -y, z-1/2'
'-x, y, z-1/2'
'-y, -x, z'
'y, x, z'

_cell_length_a                   11.517(3)
_cell_length_b                   11.517(3)
_cell_length_c                   34.474(11)
_cell_angle_alpha                90
_cell_angle_beta                 90
_cell_angle_gamma                90
_cell_volume                     4573(2)
_cell_formula_units_Z            2
_cell_measurement_temperature    273(2)
_cell_measurement_reflns_used    ?
_cell_measurement_theta_min      ?
_cell_measurement_theta_max      ?

_exptl_crystal_description       block
_exptl_crystal_colour            colorless
_exptl_crystal_density_meas      ?
_exptl_crystal_density_method    'not measured'
_exptl_crystal_density_diffrn    0.649
_exptl_crystal_F_000             904
_exptl_transmission_factor_min   0.815
_exptl_transmission_factor_max   0.922
_exptl_crystal_size_max          0.150
_exptl_crystal_size_mid          0.150
_exptl_crystal_size_min          0.060
_exptl_absorpt_coefficient_mu    1.362
_shelx_estimated_absorpt_T_min   0.822
_shelx_estimated_absorpt_T_max   0.923
_exptl_absorpt_correction_type   Multi-scan
_exptl_absorpt_correction_T_min  ?
_exptl_absorpt_correction_T_max  ?
_exptl_absorpt_process_details   'REQAB; Jacobson, 1998'

_exptl_special_details           
;
 ?
;

_diffrn_ambient_temperature      273(2)
_diffrn_radiation_wavelength     1.54178
_diffrn_radiation_type           CuK\a
_diffrn_source                   'fine-focus sealed tube'
_diffrn_measurement_device_type  'XtaLAB P300DS'
_diffrn_measurement_method       '/w scan'
_diffrn_detector_area_resol_mean ?
_diffrn_reflns_number            13199
_diffrn_reflns_av_unetI/netI     0.0573
_diffrn_reflns_av_R_equivalents  0.0780
_diffrn_reflns_limit_h_min       -12
_diffrn_reflns_limit_h_max       12
_diffrn_reflns_limit_k_min       -12
_diffrn_reflns_limit_k_max       6
_diffrn_reflns_limit_l_min       -38
_diffrn_reflns_limit_l_max       32
_diffrn_reflns_theta_min         6.663
_diffrn_reflns_theta_max         59.966
_diffrn_reflns_theta_full        67.679
_diffrn_measured_fraction_theta_max 0.969
_diffrn_measured_fraction_theta_full 0.799
_diffrn_reflns_Laue_measured_fraction_max 0.969
_diffrn_reflns_Laue_measured_fraction_full 0.799
_diffrn_reflns_point_group_measured_fraction_max 0.969
_diffrn_reflns_point_group_measured_fraction_full 0.799
_reflns_number_total             1819
_reflns_number_gt                1633
_reflns_threshold_expression     'I > 2\s(I)'
_reflns_Friedel_coverage         0.000
_reflns_Friedel_fraction_max     .
_reflns_Friedel_fraction_full    .

_reflns_special_details          
;
 Reflections were merged by SHELXL according to the crystal
 class for the calculation of statistics and refinement.
 
 _reflns_Friedel_fraction is defined as the number of unique
 Friedel pairs measured divided by the number that would be
 possible theoretically, ignoring centric projections and
 systematic absences.
;

_computing_data_collection       ?
_computing_cell_refinement       ?
_computing_data_reduction        ?
_computing_structure_solution    'SHELXS-97 (Sheldrick, 1990)'
_computing_structure_refinement  'SHELXL-2013 (Sheldrick, 2013)'
_computing_molecular_graphics    ?
_computing_publication_material  ?

_refine_special_details          
;
 ?
;
_refine_ls_structure_factor_coef Fsqd
_refine_ls_matrix_type           full
_refine_ls_weighting_scheme      calc
_refine_ls_weighting_details     
;
 w=1/[\s^2^(Fo^2^)+(0.0724P)^2^+18.9983P]
 where P=(Fo^2^+2Fc^2^)/3
;
_atom_sites_solution_primary     direct
_atom_sites_solution_secondary   difmap
_atom_sites_solution_hydrogens   geom
_refine_ls_hydrogen_treatment    constr
_refine_ls_extinction_method     none
_refine_ls_extinction_coef       .
_refine_ls_number_reflns         1819
_refine_ls_number_parameters     72
_refine_ls_number_restraints     0
_refine_ls_R_factor_all          0.0814
_refine_ls_R_factor_gt           0.0748
_refine_ls_wR_factor_ref         0.1958
_refine_ls_wR_factor_gt          0.1927
_refine_ls_goodness_of_fit_ref   1.095
_refine_ls_restrained_S_all      1.095
_refine_ls_shift/su_max          0.000
_refine_ls_shift/su_mean         0.000

loop_
_atom_site_label
_atom_site_type_symbol
_atom_site_fract_x
_atom_site_fract_y
_atom_site_fract_z
_atom_site_U_iso_or_equiv
_atom_site_adp_type
_atom_site_occupancy
_atom_site_site_symmetry_order
_atom_site_calc_flag
_atom_site_refinement_flags_posn
_atom_site_refinement_flags_adp
_atom_site_refinement_flags_occupancy
_atom_site_disorder_assembly
_atom_site_disorder_group
Zn1 Zn 0.90202(5) 0.09798(5) 0.21795(2) 0.0274(4) Uani 1 2 d S T P . .
O1 O 1.0000 0.0000 0.2500 0.0228(19) Uani 1 8 d S T P . .
O2 O 0.9320(3) 0.0680(3) 0.16267(13) 0.0428(13) Uani 1 2 d S T P . .
N1 N 0.9624(4) 0.2526(3) 0.23424(11) 0.0302(10) Uani 1 1 d . . . . .
C1 C 0.9414(5) 0.3627(4) 0.22511(14) 0.0368(12) Uani 1 1 d . . . . .
C2 C 1.0000 0.4356(6) 0.2500 0.0358(17) Uani 1 2 d S T P . .
C3 C 0.8645(7) 0.3902(5) 0.19139(19) 0.068(2) Uani 1 1 d . . . . .
H3A H 0.8546 0.3219 0.1758 0.102 Uiso 1 1 calc R U . . .
H3B H 0.8994 0.4505 0.1761 0.102 Uiso 1 1 calc R U . . .
H3C H 0.7903 0.4159 0.2007 0.102 Uiso 1 1 calc R U . . .
C4 C 1.0000 0.0000 0.1462(3) 0.042(3) Uani 1 4 d S T P . .
C5 C 1.0000 0.0000 0.1028(3) 0.053(3) Uani 1 4 d S T P . .
C6 C 0.9297(7) 0.0703(7) 0.0819(3) 0.116(6) Uani 1 2 d S T P . .
H6A H 0.8794 0.1206 0.0946 0.139 Uiso 1 2 calc R U P . .
C7 C 0.9321(7) 0.0679(7) 0.0428(3) 0.123(6) Uani 1 2 d S T P . .
H7A H 0.8823 0.1177 0.0295 0.148 Uiso 1 2 calc R U P . .
C8 C 1.0000 0.0000 0.0221(3) 0.085(5) Uani 1 4 d S T P . .

loop_
_atom_site_aniso_label
_atom_site_aniso_U_11
_atom_site_aniso_U_22
_atom_site_aniso_U_33
_atom_site_aniso_U_23
_atom_site_aniso_U_13
_atom_site_aniso_U_12
Zn1 0.0261(5) 0.0261(5) 0.0298(6) 0.0009(2) -0.0009(2) 0.0006(4)
O1 0.021(3) 0.021(3) 0.027(4) 0.000 0.000 0.000
O2 0.049(2) 0.049(2) 0.030(2) -0.0042(16) 0.0042(16) 0.012(3)
N1 0.034(2) 0.017(2) 0.040(2) 0.0006(16) -0.0051(17) 0.0016(19)
C1 0.033(3) 0.028(3) 0.049(3) 0.004(2) -0.002(2) 0.000(2)
C2 0.039(4) 0.020(4) 0.048(4) 0.000 0.001(3) 0.000
C3 0.092(6) 0.032(4) 0.080(4) 0.012(3) -0.034(4) 0.003(4)
C4 0.047(4) 0.047(4) 0.032(5) 0.000 0.000 -0.018(6)
C5 0.064(5) 0.064(5) 0.031(5) 0.000 0.000 0.007(7)
C6 0.156(9) 0.156(9) 0.035(5) 0.003(3) -0.003(3) 0.105(11)
C7 0.167(10) 0.167(10) 0.036(5) 0.004(3) -0.004(3) 0.115(12)
C8 0.111(9) 0.111(9) 0.032(7) 0.000 0.000 0.034(11)

_geom_special_details            
;
 All esds (except the esd in the dihedral angle between two l.s. planes)
 are estimated using the full covariance matrix.  The cell esds are taken
 into account individually in the estimation of esds in distances, angles
 and torsion angles; correlations between esds in cell parameters are only
 used when they are defined by crystal symmetry.  An approximate (isotropic)
 treatment of cell esds is used for estimating esds involving l.s. planes.
;

loop_
_geom_bond_atom_site_label_1
_geom_bond_atom_site_label_2
_geom_bond_distance
_geom_bond_site_symmetry_2
_geom_bond_publ_flag
Zn1 O1 1.9410(9) . ?
Zn1 O2 1.967(4) . ?
Zn1 N1 1.992(4) . ?
Zn1 N1 1.992(4) 15_665 ?
Zn1 Zn1 3.1585(15) 11_666 ?
Zn1 Zn1 3.1585(15) 12_646 ?
O1 Zn1 1.9410(9) 11_666 ?
O1 Zn1 1.9410(9) 12_646 ?
O1 Zn1 1.9410(9) 2_755 ?
O2 C4 1.246(6) . ?
N1 C1 1.329(6) . ?
N1 N1 1.390(7) 5_755 ?
C1 C2 1.377(7) . ?
C1 C3 1.495(8) . ?
C2 C1 1.377(7) 5_755 ?
C2 C2 1.483(13) 2_765 ?
C4 O2 1.246(6) 2_755 ?
C4 C5 1.496(14) . ?
C5 C6 1.352(11) . ?
C5 C6 1.352(11) 2_755 ?
C6 C7 1.350(13) . ?
C7 C8 1.316(12) . ?
C8 C7 1.316(12) 2_755 ?
C8 C8 1.52(2) 9_755 ?

loop_
_geom_angle_atom_site_label_1
_geom_angle_atom_site_label_2
_geom_angle_atom_site_label_3
_geom_angle
_geom_angle_site_symmetry_1
_geom_angle_site_symmetry_3
_geom_angle_publ_flag
O1 Zn1 O2 110.35(16) . . ?
O1 Zn1 N1 98.99(11) . . ?
O2 Zn1 N1 111.62(12) . . ?
O1 Zn1 N1 98.99(11) . 15_665 ?
O2 Zn1 N1 111.62(12) . 15_665 ?
N1 Zn1 N1 123.0(2) . 15_665 ?
O1 Zn1 Zn1 35.546(13) . 11_666 ?
O2 Zn1 Zn1 123.55(13) . 11_666 ?
N1 Zn1 Zn1 63.48(11) . 11_666 ?
N1 Zn1 Zn1 116.19(11) 15_665 11_666 ?
O1 Zn1 Zn1 35.546(13) . 12_646 ?
O2 Zn1 Zn1 123.55(13) . 12_646 ?
N1 Zn1 Zn1 116.19(11) . 12_646 ?
N1 Zn1 Zn1 63.48(11) 15_665 12_646 ?
Zn1 Zn1 Zn1 60.69(3) 11_666 12_646 ?
Zn1 O1 Zn1 108.91(3) . 11_666 ?
Zn1 O1 Zn1 108.91(3) . 12_646 ?
Zn1 O1 Zn1 110.60(5) 11_666 12_646 ?
Zn1 O1 Zn1 110.60(5) . 2_755 ?
Zn1 O1 Zn1 108.91(3) 11_666 2_755 ?
Zn1 O1 Zn1 108.91(3) 12_646 2_755 ?
C4 O2 Zn1 131.5(5) . . ?
C1 N1 N1 107.4(3) . 5_755 ?
C1 N1 Zn1 136.3(3) . . ?
N1 N1 Zn1 115.97(11) 5_755 . ?
N1 C1 C2 110.2(5) . . ?
N1 C1 C3 119.6(5) . . ?
C2 C1 C3 130.2(5) . . ?
C1 C2 C1 104.9(6) 5_755 . ?
C1 C2 C2 127.5(3) 5_755 2_765 ?
C1 C2 C2 127.5(3) . 2_765 ?
O2 C4 O2 125.7(9) 2_755 . ?
O2 C4 C5 117.2(4) 2_755 . ?
O2 C4 C5 117.2(4) . . ?
C6 C5 C6 115.7(11) . 2_755 ?
C6 C5 C4 122.2(6) . . ?
C6 C5 C4 122.2(6) 2_755 . ?
C7 C6 C5 120.6(11) . . ?
C8 C7 C6 124.4(11) . . ?
C7 C8 C7 114.4(12) 2_755 . ?
C7 C8 C8 122.8(6) 2_755 9_755 ?
C7 C8 C8 122.8(6) . 9_755 ?

_refine_diff_density_max         0.739
_refine_diff_density_min         -0.551
_refine_diff_density_rms         0.088

_shelxl_version_number           2013-2

_shelx_res_file                  
;
TITL 3 in P4(2)/mcm
CELL 1.54178  11.5168  11.5168  34.4744  90.000  90.000  90.000
ZERR   2.00   0.0025   0.0025   0.0113   0.000   0.000   0.000
LATT  1
SYMM -X, -Y, Z
SYMM -Y, X, 0.5+Z
SYMM Y, -X, 0.5+Z
SYMM -X, Y, 0.5-Z
SYMM X, -Y, 0.5-Z
SYMM Y, X, -Z
SYMM -Y, -X, -Z
SFAC C H N O ZN
UNIT 68 64 16 10 8
TEMP 0
ACTA

L.S. 8
BOND
FMAP 2
PLAN 20
TEMP 0
SIZE 0.06 0.15 0.15

WGHT    0.072400   18.998301
FVAR       4.56812
ZN1   5    0.902021    0.097979    0.217952    10.50000    0.02615    0.02615 =
         0.02980    0.00091   -0.00091    0.00064
O1    4    1.000000    0.000000    0.250000    10.12500    0.02068    0.02068 =
         0.02701    0.00000    0.00000    0.00000
O2    4    0.931951    0.068049    0.162674    10.50000    0.04909    0.04909 =
         0.03034   -0.00424    0.00424    0.01197
N1    3    0.962399    0.252586    0.234239    11.00000    0.03403    0.01667 =
         0.04001    0.00057   -0.00514    0.00162
C1    1    0.941356    0.362738    0.225110    11.00000    0.03290    0.02841 =
         0.04907    0.00439   -0.00211    0.00030
C2    1    1.000000    0.435616    0.250000    10.50000    0.03942    0.02029 =
         0.04782    0.00000    0.00131    0.00000
C3    1    0.864533    0.390210    0.191391    11.00000    0.09210    0.03234 =
         0.07955    0.01249   -0.03353    0.00327
AFIX 137
H3A   2    0.854599    0.321919    0.175772    11.00000   -1.50000
H3B   2    0.899394    0.450455    0.176069    11.00000   -1.50000
H3C   2    0.790263    0.415900    0.200675    11.00000   -1.50000
AFIX   0
C4    1    1.000000    0.000000    0.146178    10.25000    0.04667    0.04667 =
         0.03156    0.00000    0.00000   -0.01822
C5    1    1.000000    0.000000    0.102778    10.25000    0.06364    0.06364 =
         0.03109    0.00000    0.00000    0.00720
C6    1    0.929732    0.070268    0.081897    10.50000    0.15612    0.15612 =
         0.03471    0.00291   -0.00291    0.10537
AFIX  43
H6A   2    0.879365    0.120635    0.094606    10.50000   -1.20000
AFIX   0
C7    1    0.932072    0.067928    0.042761    10.50000    0.16703    0.16703 =
         0.03619    0.00363   -0.00363    0.11471
AFIX  43
H7A   2    0.882336    0.117664    0.029510    10.50000   -1.20000
AFIX   0
C8    1    1.000000    0.000000    0.022100    10.25000    0.11091    0.11091 =
         0.03222    0.00000    0.00000    0.03389

HKLF 4

REM  3 in P4(2)/mcm
REM R1 =  0.0748 for    1633 Fo > 4sig(Fo)  and  0.0814 for all    1819 data
REM     72 parameters refined using      0 restraints

END

WGHT      0.0850     14.0758

REM Highest difference peak  0.739,  deepest hole -0.551,  1-sigma level  0.088
Q1    1   1.1070  0.1070  0.2197  10.50000  0.05    0.74
Q2    1   0.8946  0.1910  0.2207  11.00000  0.05    0.59
Q3    1   0.9060  0.0940  0.1905  10.50000  0.05    0.51
Q4    1   0.8756  0.1244  0.1625  10.50000  0.05    0.44
Q5    1   1.0000  0.0000  0.2347  10.25000  0.05    0.42
Q6    1   0.7462  0.2538  0.1695  10.50000  0.05    0.40
Q7    1   0.9596  0.0404  0.2195  10.50000  0.05    0.38
Q8    1   1.0460  0.2354  0.2372  11.00000  0.05    0.37
Q9    1   1.0000  0.5000  0.2500  10.25000  0.05    0.36
Q10   1   0.9887  0.2003  0.1973  11.00000  0.05    0.36
Q11   1   0.8939  0.1061  0.2469  10.50000  0.05    0.34
Q12   1   1.0240  0.4186  0.2265  11.00000  0.05    0.32
Q13   1   1.0000  0.0000  0.1148  10.25000  0.05    0.29
Q14   1   0.9054  0.0946  0.0399  10.50000  0.05    0.28
Q15   1   0.9094  0.0906  0.0732  10.50000  0.05    0.28
Q16   1   0.7133  0.2867  0.2013  10.50000  0.05    0.28
Q17   1   0.9256  0.4128  0.2486  11.00000  0.05    0.27
Q18   1   0.7057  0.7057  0.1671  10.50000  0.05    0.27
Q19   1   0.5000  0.5000  0.2500  10.12500  0.05    0.27
Q20   1   0.9117  0.2902  0.2395  11.00000  0.05    0.26
;
_shelx_res_checksum              45076

# SQUEEZE RESULTS (APPEND TO CIF)
loop_
_platon_squeeze_void_nr
_platon_squeeze_void_average_x
_platon_squeeze_void_average_y
_platon_squeeze_void_average_z
_platon_squeeze_void_volume
_platon_squeeze_void_count_electrons
1 0.081 0.453 -0.004 3177.2 82.2
_platon_squeeze_details          
;
;
